# Supplementary material for: Anxiety-like features and spatial memory problems as a consequence of hippocampal SV2A expression
Source: PLoS One. 2019 Jun 5;14(6):e0217882. doi: 10.1371/journal.pone.0217882 (PMC6550411; doi:10.1371/journal.pone.0217882)
Supplement: S1 Data — Raw data acquired with the EPM test. The columns represent the number and percentage of entries and the time spent (in seconds) in open and closed arms, for the three groups of mice (WT, cHZ, and cKO). On the right, the descriptive statistics for each measured variable. (XLSX) [file pone.0217882.s001.xlsx]

## Sheet: EPM
GROUP		SEX		ARM		ENTRIES	ENTRIES(%)	TIME (SEC)	TIME (%)
WT	1	MALES	0	CLOSED	0	17	54.2	120.9	40.3								GRAPHIC									GRAPHIC
WT	1	MALES	0	CLOSED	0	18	66.7	180	60								Dependent Variable: ENTRIES (PERCENT)									Dependent Variable: TIME SPEND (PERCENT)
WT	1	MALES	0	CLOSED	0	16	59.3	197.1	65.7								ARM	GROUP	SEX	Mean	Std. Error	95% Confidence Interval				ARM	GROUP	SEX	Mean	Std. Error	95% Confidence Interval
WT	1	MALES	0	CLOSED	0	17	54.8	117.9	39.3													Lower Bound	Upper Bound								Lower Bound	Upper Bound
WT	1	MALES	0	CLOSED	0	17	56.7	132	44								CLOSED	WT	MALES	60.086	1.286	57.542	62.63			CLOSED	WT	MALES	50.5	2.248	46.053	54.947
WT	1	MALES	0	CLOSED	0	16	61.5	152.1	50.7										FEMALES	64.239	1.257	61.751	66.727					FEMALES	53.135	2.198	48.785	57.484
WT	1	MALES	0	CLOSED	0	16	58.3	144	48									cKO	MALES	66.735	1.257	64.247	69.223				cKO	MALES	51.661	2.198	47.311	56.011
WT	1	MALES	0	CLOSED	0	14	58.1	140.1	46.7										FEMALES	64.833	1.231	62.398	67.269					FEMALES	52.325	2.152	48.067	56.583
WT	1	MALES	0	CLOSED	0	23	60.5	168.9	56.3									cHZ	MALES	64.795	1.316	62.192	67.399				cHZ	MALES	52.7	2.301	48.148	57.252
WT	1	MALES	0	CLOSED	0	15	71.4	149.1	49.7										FEMALES	67.432	1.286	64.888	69.976					FEMALES	56.436	2.248	51.989	60.884
WT	1	MALES	0	CLOSED	0	18	64.3	180.9	60.3								OPEN	WT	MALES	39.941	1.283	37.403	42.479			OPEN	WT	MALES	30.273	1.819	26.673	33.872
WT	1	MALES	0	CLOSED	0	12	63.2	135	45										FEMALES	35.761	1.255	33.279	38.243					FEMALES	26.352	1.779	22.832	29.873
WT	1	MALES	0	CLOSED	0	10	58.8	173.1	57.7									cKO	MALES	33.265	1.255	30.783	35.747				cKO	MALES	26.587	1.779	23.066	30.108
WT	1	MALES	0	CLOSED	0	12	63.2	174.9	58.3										FEMALES	35.167	1.228	32.737	37.597					FEMALES	28.958	1.742	25.512	32.405
WT	1	MALES	0	CLOSED	0	11	68.8	239.1	79.7									cHZ	MALES	35.195	1.313	32.598	37.793				cHZ	MALES	28.114	1.862	24.43	31.799
WT	1	MALES	0	CLOSED	0	16	59.3	144.9	48.3										FEMALES	32.568	1.283	30.03	35.106					FEMALES	24.591	1.819	20.991	28.191
WT	1	MALES	0	CLOSED	0	19	61.3	135.9	45.3
WT	1	MALES	0	CLOSED	0	12	63.2	138.9	46.3								Descriptive Statistics										Descriptive Statistics
WT	1	MALES	0	CLOSED	0	16	59.3	147	49								Dependent Variable: PERENTRIES										Dependent Variable: PERTIME
WT	1	MALES	0	CLOSED	0	14	48.3	144	48								ARM	GROUP	SEX	Mean	Std. Deviation	N					ARM	GROUP	SEX	Mean	Std. Deviation	N
WT	1	MALES	0	CLOSED	0	17	60.7	134.1	44.7								CLOSED	WT	MALES	60.0864	5.45058	22					CLOSED	WT	MALES	50.5	10.5811	22
WT	1	MALES	0	CLOSED	0	11	50	83.1	27.7										FEMALES	64.2391	5.225	23							FEMALES	53.1348	11.1447	23
cKO	2	MALES	0	CLOSED	0	15	71.4	123	41										Total	62.2089	5.67774	45							Total	51.8467	10.831	45
cKO	2	MALES	0	CLOSED	0	13	61.9	90.9	30.3									cKO	MALES	66.7348	3.38145	23						cKO	MALES	51.6609	11.7988	23
cKO	2	MALES	0	CLOSED	0	22	66.7	162	54										FEMALES	64.3417	5.13478	24							FEMALES	53.4208	10.9895	24
cKO	2	MALES	0	CLOSED	0	18	64.3	144	48										Total	65.5128	4.48484	47							Total	52.5596	11.3029	47
cKO	2	MALES	0	CLOSED	0	15	71.4	177	59									cHZ	MALES	64.7952	8.02455	21						cHZ	MALES	52.7	8.94343	21
cKO	2	MALES	0	CLOSED	0	12	63.2	186	62										FEMALES	65.0227	6.89464	22							FEMALES	52.4591	10.7781	22
cKO	2	MALES	0	CLOSED	0	16	66.7	156.9	52.3										Total	64.9116	7.37868	43							Total	52.5767	9.80748	43
cKO	2	MALES	0	CLOSED	0	17	68	219	73									Total	MALES	63.9015	6.42702	66						Total	MALES	51.6045	10.426	66
cKO	2	MALES	0	CLOSED	0	16	64	189.9	63.3										FEMALES	64.5246	5.7053	69							FEMALES	53.0188	10.8199	69
cKO	2	MALES	0	CLOSED	0	25	65.8	152.1	50.7										Total	64.22	6.05414	135							Total	52.3274	10.6132	135
cKO	2	MALES	0	CLOSED	0	12	63.2	159.9	53.3								OPEN	WT	MALES	39.9409	5.4698	22					OPEN	WT	MALES	30.2727	9.13237	22
cKO	2	MALES	0	CLOSED	0	12	63.2	141	47										FEMALES	35.7609	5.225	23							FEMALES	26.3522	7.76436	23
cKO	2	MALES	0	CLOSED	0	19	63.3	120	40										Total	37.8044	5.69166	45							Total	28.2689	8.59508	45
cKO	2	MALES	0	CLOSED	0	15	68.2	108	36									cKO	MALES	33.2652	3.20491	23						cKO	MALES	26.587	8.07135	23
cKO	2	MALES	0	CLOSED	0	16	72.7	209.1	68.7										FEMALES	35.1667	6.72094	24							FEMALES	28.9583	8.30829	24
cKO	2	MALES	0	CLOSED	0	17	63	186	62										Total	34.2362	5.33114	47							Total	27.7979	8.19187	47
cKO	2	MALES	0	CLOSED	0	18	66.7	144	48									cHZ	MALES	35.1952	8.02281	21						cHZ	MALES	28.1143	9.03871	21
cKO	2	MALES	0	CLOSED	0	12	70.6	126	42										FEMALES	32.5682	6.50541	22							FEMALES	24.5909	8.8951	22
cKO	2	MALES	0	CLOSED	0	15	71.4	159.9	53.3										Total	33.8512	7.31956	43							Total	26.3116	9.03554	43
cKO	2	MALES	0	CLOSED	0	13	68.4	159.9	53.3									Total	MALES	36.1045	6.40691	66						Total	MALES	28.3015	8.74637	66
cKO	2	MALES	0	CLOSED	0	16	63.3	210	70										FEMALES	34.5362	6.25149	69							FEMALES	26.6971	8.4004	69
cKO	2	MALES	0	CLOSED	0	17	70.8	90	30										Total	35.303	6.35319	135							Total	27.4815	8.57704	135
cKO	2	MALES	0	CLOSED	0	16	66.7	153	51
cHZ	3	MALES	0	CLOSED	0	16	59.3	153.9	51.3
cHZ	3	MALES	0	CLOSED	0	19	63.3	152.1	50.7
cHZ	3	MALES	0	CLOSED	0	17	56.7	162	54
cHZ	3	MALES	0	CLOSED	0	23	60.5	171.9	57.3
cHZ	3	MALES	0	CLOSED	0	14	58.3	159.9	53.3
cHZ	3	MALES	0	CLOSED	0	11	50	162.9	54.3
cHZ	3	MALES	0	CLOSED	0	20	66.7	195.9	65.3
cHZ	3	MALES	0	CLOSED	0	15	60	128.1	42.7
cHZ	3	MALES	0	CLOSED	0	15	71.4	201	67
cHZ	3	MALES	0	CLOSED	0	16	72.7	135	45
cHZ	3	MALES	0	CLOSED	0	17	70.8	116.1	38.7
cHZ	3	MALES	0	CLOSED	0	14	77.8	168	56
cHZ	3	MALES	0	CLOSED	0	15	71.4	164.1	54.7
cHZ	3	MALES	0	CLOSED	0	12	66.7	182.1	60.7
cHZ	3	MALES	0	CLOSED	0	13	76.5	201	67
cHZ	3	MALES	0	CLOSED	0	15	65.2	132	44
cHZ	3	MALES	0	CLOSED	0	14	73.7	141	47
cHZ	3	MALES	0	CLOSED	0	15	60	129	43
cHZ	3	MALES	0	CLOSED	0	13	65	201	67
cHZ	3	MALES	0	CLOSED	0	12	48	135	45
cHZ	3	MALES	0	CLOSED	0	14	66.7	128.1	42.7
WT	1	MALES	0	OPEN	1	8	45.8	122.1	40.7
WT	1	MALES	0	OPEN	1	9	33.3	72.9	24.3
WT	1	MALES	0	OPEN	1	11	40.7	128.1	42.7
WT	1	MALES	0	OPEN	1	14	45.2	90	30
WT	1	MALES	0	OPEN	1	13	43.9	72.9	24.3
WT	1	MALES	0	OPEN	1	10	38.5	96	32
WT	1	MALES	0	OPEN	1	12	41.7	99	33
WT	1	MALES	0	OPEN	1	10	41.9	83.1	27.7
WT	1	MALES	0	OPEN	1	15	39.5	102	34
WT	1	MALES	0	OPEN	1	6	28.6	102.9	34.3
WT	1	MALES	0	OPEN	1	10	35.7	30.9	10.3
WT	1	MALES	0	OPEN	1	7	36.8	47.1	15.7
WT	1	MALES	0	OPEN	1	7	41.2	84.9	28.3
WT	1	MALES	0	OPEN	1	7	36.8	75.9	25.3
WT	1	MALES	0	OPEN	1	5	31.2	81	27
WT	1	MALES	0	OPEN	1	11	40.7	92.1	30.7
WT	1	MALES	0	OPEN	1	12	38.7	72.9	24.3
WT	1	MALES	0	OPEN	1	7	36.8	81.9	27.3
WT	1	MALES	0	OPEN	1	11	40.7	86.1	28.7
WT	1	MALES	0	OPEN	1	15	51.7	122.1	40.7
WT	1	MALES	0	OPEN	1	11	39.3	92.1	30.7
WT	1	MALES	0	OPEN	1	11	50	162	54
cKO	2	MALES	0	OPEN	1	6	28.3	62.1	20.7
cKO	2	MALES	0	OPEN	1	8	38.1	147.9	49.3
cKO	2	MALES	0	OPEN	1	11	32.3	74.1	24.7
cKO	2	MALES	0	OPEN	1	10	35.1	86.1	28.7
cKO	2	MALES	0	OPEN	1	6	28.6	102.9	34.3
cKO	2	MALES	0	OPEN	1	7	36.9	53.1	17.7
cKO	2	MALES	0	OPEN	1	8	33.2	80.1	26.7
cKO	2	MALES	0	OPEN	1	8	32.5	57	19
cKO	2	MALES	0	OPEN	1	9	36.5	72	24
cKO	2	MALES	0	OPEN	1	13	34.7	89.1	29.7
cKO	2	MALES	0	OPEN	1	7	36.8	96	32
cKO	2	MALES	0	OPEN	1	7	36.9	99	33
cKO	2	MALES	0	OPEN	1	11	36.5	75	25
cKO	2	MALES	0	OPEN	1	7	32.3	57	19
cKO	2	MALES	0	OPEN	1	6	28.3	53.1	17.7
cKO	2	MALES	0	OPEN	1	10	35.7	87.9	29.3
cKO	2	MALES	0	OPEN	1	9	32.7	75	25
cKO	2	MALES	0	OPEN	1	2	29.5	44.1	14.7
cKO	2	MALES	0	OPEN	1	6	28.7	80.1	26.7
cKO	2	MALES	0	OPEN	1	6	31.3	54	18
cKO	2	MALES	0	OPEN	1	8	36.5	75.9	25.3
cKO	2	MALES	0	OPEN	1	7	30.4	123.9	41.3
cKO	2	MALES	0	OPEN	1	8	33.3	89.1	29.7
cHZ	3	MALES	0	OPEN	1	11	40.7	110.1	36.7
cHZ	3	MALES	0	OPEN	1	11	36.5	81.9	27.3
cHZ	3	MALES	0	OPEN	1	13	43.3	93.9	31.3
cHZ	3	MALES	0	OPEN	1	15	39.5	111	37
cHZ	3	MALES	0	OPEN	1	10	41.7	102.9	34.3
cHZ	3	MALES	0	OPEN	1	11	50	99	33
cHZ	3	MALES	0	OPEN	1	10	33.3	63.9	21.3
cHZ	3	MALES	0	OPEN	1	10	40	120.9	40.3
cHZ	3	MALES	0	OPEN	1	6	28.6	62.1	20.7
cHZ	3	MALES	0	OPEN	1	6	27.3	50.1	16.7
cHZ	3	MALES	0	OPEN	1	7	29.2	62.1	20.7
cHZ	3	MALES	0	OPEN	1	4	22.2	51	17
cHZ	3	MALES	0	OPEN	1	6	28.6	44.1	14.7
cHZ	3	MALES	0	OPEN	1	6	33.3	107.1	35.7
cHZ	3	MALES	0	OPEN	1	4	23.5	54	18
cHZ	3	MALES	0	OPEN	1	8	34.8	105.9	35.3
cHZ	3	MALES	0	OPEN	1	5	26.3	41.1	13.7
cHZ	3	MALES	0	OPEN	1	10	40	120.9	40.3
cHZ	3	MALES	0	OPEN	1	7	35	80.1	26.7
cHZ	3	MALES	0	OPEN	1	13	52	111	37
cHZ	3	MALES	0	OPEN	1	7	33.3	98.1	32.7
WT	1	FEMALES	1	CLOSED	0	16	55.2	120.9	40.3
WT	1	FEMALES	1	CLOSED	0	17	54.8	159.9	53.3
WT	1	FEMALES	1	CLOSED	0	16	66.7	195.9	65.3
WT	1	FEMALES	1	CLOSED	0	25	65.8	147	49
WT	1	FEMALES	1	CLOSED	0	14	66.7	177.9	59.3
WT	1	FEMALES	1	CLOSED	0	18	66.7	197.1	65.7
WT	1	FEMALES	1	CLOSED	0	17	63	159.9	53.3
WT	1	FEMALES	1	CLOSED	0	18	66.7	168	56
WT	1	FEMALES	1	CLOSED	0	12	63.2	125.1	41.7
WT	1	FEMALES	1	CLOSED	0	21	75	210.9	70.3
WT	1	FEMALES	1	CLOSED	0	16	59.3	132	44
WT	1	FEMALES	1	CLOSED	0	17	70.8	174.9	58.3
WT	1	FEMALES	1	CLOSED	0	17	65.4	167.1	55.7
WT	1	FEMALES	1	CLOSED	0	16	57.1	132.9	44.3
WT	1	FEMALES	1	CLOSED	0	20	62.5	174	58
WT	1	FEMALES	1	CLOSED	0	12	63.2	179.1	59.7
WT	1	FEMALES	1	CLOSED	0	16	66.7	165.9	55.3
WT	1	FEMALES	1	CLOSED	0	16	72.7	147.9	49.3
WT	1	FEMALES	1	CLOSED	0	22	66.7	147.9	49.3
WT	1	FEMALES	1	CLOSED	0	16	61.5	156.9	52.3
WT	1	FEMALES	1	CLOSED	0	15	68.2	231	77
WT	1	FEMALES	1	CLOSED	0	15	62.5	111	37
WT	1	FEMALES	1	CLOSED	0	16	57.1	83.1	27.7
cKO	2	FEMALES	1	CLOSED	0	16	66.7	180	60
cKO	2	FEMALES	1	CLOSED	0	23	60.5	125.1	41.7
cKO	2	FEMALES	1	CLOSED	0	19	61.3	135.9	45.3
cKO	2	FEMALES	1	CLOSED	0	16	69.6	152.1	50.7
cKO	2	FEMALES	1	CLOSED	0	13	68.4	165	55
cKO	2	FEMALES	1	CLOSED	0	17	65.4	182.1	60.7
cKO	2	FEMALES	1	CLOSED	0	18	78.3	189.9	63.3
cKO	2	FEMALES	1	CLOSED	0	15	68.2	188.1	62.7
cKO	2	FEMALES	1	CLOSED	0	12	54.5	152.1	50.7
cKO	2	FEMALES	1	CLOSED	0	20	66.7	162	54
cKO	2	FEMALES	1	CLOSED	0	19	54.3	122.1	40.7
cKO	2	FEMALES	1	CLOSED	0	7	50	99	33
cKO	2	FEMALES	1	CLOSED	0	16	69.6	165	55
cKO	2	FEMALES	1	CLOSED	0	14	66.7	150	50
cKO	2	FEMALES	1	CLOSED	0	23	65.7	150.9	50.3
cKO	2	FEMALES	1	CLOSED	0	15	60	156.9	52.3
cKO	2	FEMALES	1	CLOSED	0	12	70.6	203.1	67.7
cKO	2	FEMALES	1	CLOSED	0	18	64.3	171	57
cKO	2	FEMALES	1	CLOSED	0	13	65	168.9	56.3
cKO	2	FEMALES	1	CLOSED	0	10	62.5	176.1	58.7
cKO	2	FEMALES	1	CLOSED	0	14	70	114	38
cKO	2	FEMALES	1	CLOSED	0	14	77.8	230.1	76.7
cKO	2	FEMALES	1	CLOSED	0	11	61.1	102.9	34.3
cKO	2	FEMALES	1	CLOSED	0	10	58.8	125.1	41.7
cHZ	3	FEMALES	1	CLOSED	0	15	71.4	147	49
cHZ	3	FEMALES	1	CLOSED	0	16	53.3	183.9	61.3
cHZ	3	FEMALES	1	CLOSED	0	17	58.6	210.9	70.3
cHZ	3	FEMALES	1	CLOSED	0	17	68	185.1	61.7
cHZ	3	FEMALES	1	CLOSED	0	18	64.3	177	59
cHZ	3	FEMALES	1	CLOSED	0	15	65.2	158.1	52.7
cHZ	3	FEMALES	1	CLOSED	0	13	72.2	231	77
cHZ	3	FEMALES	1	CLOSED	0	18	78.3	191.1	63.7
cHZ	3	FEMALES	1	CLOSED	0	13	65	135.9	45.3
cHZ	3	FEMALES	1	CLOSED	0	11	68.8	177.9	59.3
cHZ	3	FEMALES	1	CLOSED	0	16	66.7	150	50
cHZ	3	FEMALES	1	CLOSED	0	13	61.9	132.9	44.3
cHZ	3	FEMALES	1	CLOSED	0	19	63.3	194.1	64.7
cHZ	3	FEMALES	1	CLOSED	0	21	70	143.1	47.7
cHZ	3	FEMALES	1	CLOSED	0	12	63.2	147.9	49.3
cHZ	3	FEMALES	1	CLOSED	0	20	66.7	198.9	66.3
cHZ	3	FEMALES	1	CLOSED	0	16	72.7	201.9	67.3
cHZ	3	FEMALES	1	CLOSED	0	15	83.3	174	58
cHZ	3	FEMALES	1	CLOSED	0	16	69.6	165	55
cHZ	3	FEMALES	1	CLOSED	0	17	65.4	147	49
cHZ	3	FEMALES	1	CLOSED	0	14	73.7	162	54
cHZ	3	FEMALES	1	CLOSED	0	13	61.9	110.1	36.7
WT	1	FEMALES	1	OPEN	1	13	44.8	122.1	40.7
WT	1	FEMALES	1	OPEN	1	14	45.2	63	21
WT	1	FEMALES	1	OPEN	1	8	33.3	78.9	26.3
WT	1	FEMALES	1	OPEN	1	13	34.2	63	21
WT	1	FEMALES	1	OPEN	1	7	33.3	83.1	27.7
WT	1	FEMALES	1	OPEN	1	9	33.3	84.9	28.3
WT	1	FEMALES	1	OPEN	1	10	37	51.9	17.3
WT	1	FEMALES	1	OPEN	1	9	33.3	90	30
WT	1	FEMALES	1	OPEN	1	7	36.8	42.9	14.3
WT	1	FEMALES	1	OPEN	1	7	25	65.1	21.7
WT	1	FEMALES	1	OPEN	1	11	40.7	33	11
WT	1	FEMALES	1	OPEN	1	7	29.2	92.1	30.7
WT	1	FEMALES	1	OPEN	1	9	34.6	65.1	21.7
WT	1	FEMALES	1	OPEN	1	12	42.9	83.1	27.7
WT	1	FEMALES	1	OPEN	1	12	37.5	102	34
WT	1	FEMALES	1	OPEN	1	7	36.8	75.9	25.3
WT	1	FEMALES	1	OPEN	1	8	33.3	68.1	22.7
WT	1	FEMALES	1	OPEN	1	6	27.3	77.1	25.7
WT	1	FEMALES	1	OPEN	1	11	33.3	84.9	28.3
WT	1	FEMALES	1	OPEN	1	10	38.5	74.1	24.7
WT	1	FEMALES	1	OPEN	1	7	31.8	75	25
WT	1	FEMALES	1	OPEN	1	9	37.5	108.9	36.3
WT	1	FEMALES	1	OPEN	1	12	42.9	134.1	44.7
cKO	2	FEMALES	1	OPEN	1	8	33.3	60.9	20.3
cKO	2	FEMALES	1	OPEN	1	15	39.5	65.1	21.7
cKO	2	FEMALES	1	OPEN	1	12	38.7	96	32
cKO	2	FEMALES	1	OPEN	1	7	30.4	68.1	22.7
cKO	2	FEMALES	1	OPEN	1	6	31.6	90	30
cKO	2	FEMALES	1	OPEN	1	9	34.6	69.9	23.3
cKO	2	FEMALES	1	OPEN	1	5	21.7	66	22
cKO	2	FEMALES	1	OPEN	1	7	31.8	41.1	13.7
cKO	2	FEMALES	1	OPEN	1	10	45.5	101.1	33.7
cKO	2	FEMALES	1	OPEN	1	10	33.3	108.9	36.3
cKO	2	FEMALES	1	OPEN	1	16	45.7	123	41
cKO	2	FEMALES	1	OPEN	1	7	50	117.9	39.3
cKO	2	FEMALES	1	OPEN	1	7	30.4	63	21
cKO	2	FEMALES	1	OPEN	1	7	33.3	78	26
cKO	2	FEMALES	1	OPEN	1	12	34.3	99	33
cKO	2	FEMALES	1	OPEN	1	10	40	102	34
cKO	2	FEMALES	1	OPEN	1	5	29.4	63	21
cKO	2	FEMALES	1	OPEN	1	10	35.7	86.1	28.7
cKO	2	FEMALES	1	OPEN	1	7	35	72	24
cKO	2	FEMALES	1	OPEN	1	6	37.5	50.1	16.7
cKO	2	FEMALES	1	OPEN	1	6	30	114.9	38.3
cKO	2	FEMALES	1	OPEN	1	4	22.2	102	34
cKO	2	FEMALES	1	OPEN	1	7	38.9	129	43
cKO	2	FEMALES	1	OPEN	1	7	41.2	117.9	39.3
cHZ	3	FEMALES	1	OPEN	1	6	28.6	53.1	17.7
cHZ	3	FEMALES	1	OPEN	1	14	46.7	66	22
cHZ	3	FEMALES	1	OPEN	1	12	41.4	107.1	35.7
cHZ	3	FEMALES	1	OPEN	1	8	32	63.9	21.3
cHZ	3	FEMALES	1	OPEN	1	10	35.7	39.9	13.3
cHZ	3	FEMALES	1	OPEN	1	8	34.8	71.1	23.7
cHZ	3	FEMALES	1	OPEN	1	5	27.8	90	30
cHZ	3	FEMALES	1	OPEN	1	5	21.7	63	21
cHZ	3	FEMALES	1	OPEN	1	7	35	36.9	12.3
cHZ	3	FEMALES	1	OPEN	1	5	31.2	90.9	30.3
cHZ	3	FEMALES	1	OPEN	1	8	33.3	74.1	24.7
cHZ	3	FEMALES	1	OPEN	1	8	38.1	90	30
cHZ	3	FEMALES	1	OPEN	1	11	36.7	105.9	35.3
cHZ	3	FEMALES	1	OPEN	1	9	30	39.9	13.3
cHZ	3	FEMALES	1	OPEN	1	7	36.8	84	28
cHZ	3	FEMALES	1	OPEN	1	10	33.3	101.1	33.7
cHZ	3	FEMALES	1	OPEN	1	6	27.3	65.1	21.7
cHZ	3	FEMALES	1	OPEN	1	3	16.7	39	13
cHZ	3	FEMALES	1	OPEN	1	7	30.4	72	24
cHZ	3	FEMALES	1	OPEN	1	9	34.6	108	36
cHZ	3	FEMALES	1	OPEN	1	5	26.3	35.1	11.7
cHZ	3	FEMALES	1	OPEN	1	8	38.1	126.9	42.3
