# Supplementary material for: Anxiety-like features and spatial memory problems as a consequence of hippocampal SV2A expression
Source: PLoS One. 2019 Jun 5;14(6):e0217882. doi: 10.1371/journal.pone.0217882 (PMC6550411; doi:10.1371/journal.pone.0217882)
Supplement: S2 Data — Raw data acquired with the ACT test. The columns represent the distance travelled (cm) by the three groups (WT, cHZ, and cKO), in each of the three 60-minute session (day1, day2, day3). On the right, the descriptive statistics. (XLSX) [file pone.0217882.s002.xlsx]

## Sheet: ACT
GROUP	SEX	DAY1	DAY2	DAY3
WT	MALE	4019.6	3878.6	3496.3
WT	MALE	4742.2	3686.8	4218.9
WT	MALE	3216.9	3302	2394
WT	MALE	3907.8	3929.4	2794
WT	MALE	7011.7	4263.4	3364.2
WT	MALE	4706.6	3582.7	2170.4
WT	MALE	3699.5	1118.9	1162.1		GRAPHIC	DISTANCE TRAVELLED (cm)
WT	MALE	4154.2	2985.8	3346.5		PARAMETERS	SEX	GROUP	days	Mean	Std. Error	95% Confidence Interval
WT	MALE	6598.9	4457.7	3874.8								Lower Bound	Upper Bound
WT	MALE	4873	1931.7	1179.8		DISTANCM	MALE	GROUP A	1	4099.16	319.407	3467.16	4731.16
WT	MALE	3675.4	3109	3707.1					2	2738.6	336.838	2072.11	3405.09
WT	MALE	5027.9	4518.7	4851.4					3	2468.06	330.839	1813.44	3122.69
WT	MALE	4279.9	3891.3	3589				GROUP B	1	4240.64	312.387	3622.53	4858.75
WT	MALE	3947.2	1839	1544.3					2	3045.02	329.434	2393.18	3696.86
WT	MALE	3736.3	595.6	829.3					3	2591.53	323.567	1951.3	3231.76
WT	MALE	4094.5	1529.1	2446				GROUP C	1	4080.03	326.924	3433.16	4726.91
WT	MALE	3714.8	2734.3	3550.9					2	2294.29	344.764	1612.11	2976.46
WT	MALE	3208	1454.2	1306.8					3	2382.15	338.625	1712.12	3052.18
WT	MALE	2714	1944.4	881.4			FEMALE	GROUP A	1	4281.02	305.809	3675.92	4886.11
WT	MALE	1979.9	388.6	294.6					2	2936.93	322.498	2298.82	3575.05
WT	MALE	2301.2	1800.9	878.8					3	2122.12	316.755	1495.36	2748.87
WT	MALE	4572	3307.1	2416.8				GROUP B	1	4060.86	326.924	3413.98	4707.73
cKO	MALE	6228.1	4175.8	4506					2	2957.29	344.764	2275.11	3639.46
cKO	MALE	3845.6	1317	1309.4					3	2886.04	338.625	2216.01	3556.07
cKO	MALE	5955	4890.8	4418.3				GROUP C	1	4337.55	312.387	3719.44	4955.66
cKO	MALE	5005.1	3539.5	2929.9					2	2305.49	329.434	1653.64	2957.33
cKO	MALE	4479.3	2193.3	2308.9					3	2616.5	323.567	1976.27	3256.74
cKO	MALE	5121.9	2178.1	2592.1
cKO	MALE	6004.6	3829.1	6223
cKO	MALE	3583.9	1831.3	1369.1
cKO	MALE	3370.6	2115.8	2147.6
cKO	MALE	5387.3	5049.5	5906.8
cKO	MALE	6648.5	7787.6	6287.8
cKO	MALE	3688.1	2759.7	1764
cKO	MALE	7165.3	4024.6	2110.7
cKO	MALE	4923.8	4864.1	4820.9
cKO	MALE	2994.7	459.7	765.8
cKO	MALE	5985.5	3507.7	2147.6
cKO	MALE	2453.6	754.4	656.6
cKO	MALE	2157.7	3637.3	1364
cKO	MALE	2157.7	3637.3	1364
cKO	MALE	1649.7	1311.9	1601.5
cKO	MALE	2594.6	1256	812.8
cKO	MALE	2274.6	845.8	881.4
cKO	MALE	3859.5	4069.1	1317
cHZ	MALE	5542.3	2358.4	2946.4
cHZ	MALE	4626.6	3329.9	2397.8
cHZ	MALE	5772.2	4793	2379.7
cHZ	MALE	4556.8	3316	2984.5
cHZ	MALE	4928.9	2044.7	2311.4
cHZ	MALE	6525.3	3992.9	2665.7
cHZ	MALE	3496.3	2970.5	2578.1
cHZ	MALE	5040.6	3403.6	3001
cHZ	MALE	4574.5	3021.3	2804.2
cHZ	MALE	5492.8	3415	5614.7
cHZ	MALE	2420.6	801.4	1140.5
cHZ	MALE	3046.7	551.2	645.2
cHZ	MALE	5076.2	2480.3	5570.2
cHZ	MALE	2058.7	618.5	1024.9
cHZ	MALE	1733.6	934.7	2086.6
cHZ	MALE	4218.9	2033.3	1228.1
cHZ	MALE	3084.8	1461.8	1404.6
cHZ	MALE	2620	789.9	280.7
cHZ	MALE	2724.2	2481.6	2165.4
cHZ	MALE	4304	1833.9	2430.7
cHZ	MALE	3836.7	1548.1	2364.7
WT	FEMALE	4917.4	4400.6	3599.2
WT	FEMALE	4827.3	5273	1337.3
WT	FEMALE	6786.9	4682.5	4544.1
WT	FEMALE	5563.9	5624.8	4573.3
WT	FEMALE	5605.8	3556	3679.2
WT	FEMALE	3751.6	3136.9	1149.4
WT	FEMALE	2844.8	6268.7	3248.7
WT	FEMALE	8164.8	5527	6653.5
WT	FEMALE	2410.5	2722.9	984.3
WT	FEMALE	4009.4	732.8	1945.6
WT	FEMALE	4179.6	1911.4	843.3
WT	FEMALE	4290.1	1451.6	1407.2
WT	FEMALE	2830.8	3990.3	773.4
WT	FEMALE	7937.5	2434.6	668
WT	FEMALE	3517.9	763.3	1327.2
WT	FEMALE	2081.5	1854.2	1271.3
WT	FEMALE	2814.3	1066.8	1656.1
WT	FEMALE	2208.5	2339.3	1129
WT	FEMALE	4179.6	1911.4	843.3
WT	FEMALE	4290.1	1451.6	1407.2
WT	FEMALE	2114.6	2935	1021.1
WT	FEMALE	3738.9	1809.8	2289.7
WT	FEMALE	3583.9	1766.6	2289.7
WT	FEMALE	6094.7	2875.3	2289.7
cKO	FEMALE	3867.2	1649.7	1118.9
cKO	FEMALE	5134.6	6229.4	5299.7
cKO	FEMALE	3308.4	1361.4	923.3
cKO	FEMALE	4582.2	4621.5	4756.2
cKO	FEMALE	5058.4	4375.2	4238
cKO	FEMALE	5679.4	3398.5	3583.9
cKO	FEMALE	4382.8	3178.8	3275.3
cKO	FEMALE	5248.9	6644.6	7253
cKO	FEMALE	4019.6	3549.7	4152.9
cKO	FEMALE	6305.6	8034	3189
cKO	FEMALE	5739.1	763.3	3663
cKO	FEMALE	3998	1521.5	2870
cKO	FEMALE	4291.3	2167.9	1384
cKO	FEMALE	3167.4	1618	1932
cKO	FEMALE	3751.6	2006.6	2870
cKO	FEMALE	3238.5	1498.6	1306.8
cKO	FEMALE	2491.7	1348.7	1063
cKO	FEMALE	2080.3	2924.8	1949.5
cKO	FEMALE	2383.8	1268.7	1146.8
cKO	FEMALE	2447.3	317.5	341.6
cKO	FEMALE	4102.1	3624.6	4290.1
cHZ	FEMALE	6973.6	2799	2701.3
cHZ	FEMALE	6939.3	2799	5326.4
cHZ	FEMALE	3849.4	1611.6	2289.8
cHZ	FEMALE	4942.8	6516.4	4645.7
cHZ	FEMALE	5795	2670.8	3369.3
cHZ	FEMALE	4584.7	3893.8	2809.2
cHZ	FEMALE	2966.7	2216.2	1522.7
cHZ	FEMALE	6427.5	3109	3462
cHZ	FEMALE	5179.1	3497.6	4231.6
cHZ	FEMALE	4137.7	1633.2	875
cHZ	FEMALE	6367.8	4343.4	4845.1
cHZ	FEMALE	4220.2	1544.3	1402.1
cHZ	FEMALE	3097.5	414	1494.8
cHZ	FEMALE	5408.9	1659.9	2928
cHZ	FEMALE	2976.9	2198.4	5374.6
cHZ	FEMALE	2890.5	1577.3	2368.6
cHZ	FEMALE	6427.5	3109	3462
cHZ	FEMALE	5913.1	2013	1873.3
cHZ	FEMALE	1225.6	455.9	1168.4
cHZ	FEMALE	1771.7	607.1	444.5
cHZ	FEMALE	2202.2	1068.1	1284
cHZ	FEMALE	2108.2	2009.1	878.8
cHZ	FEMALE	3357.9	1280.2	1422.4
