# Supplementary material for: Anxiety-like features and spatial memory problems as a consequence of hippocampal SV2A expression
Source: PLoS One. 2019 Jun 5;14(6):e0217882. doi: 10.1371/journal.pone.0217882 (PMC6550411; doi:10.1371/journal.pone.0217882)
Supplement: S3 Data — Raw data acquired with the CFC test. The columns represent the percentage of freezing time spent by the three groups (WT, cHZ, and cKO) during the acquisition trial and the CFC evaluation (1h, 24h and 6 days after the acquisition trial). On the right, the descriptive statistics. (XLSX) [file pone.0217882.s003.xlsx]

## Sheet: CFC
GROUP	SEX	MIN5	SHOCK1	SHOCK2	SHOCK3	TOTAL	1HOUR	1DAY	6DAYS
WT	MALES	10.97	15.33	21.33	20.33	13.81	22.07	18.73	21.27
WT	MALES	8.27	15.5	17.83	6.33	11.81	19.6	8.9	19.23
WT	MALES	2.9	2.5	4.5	29.67	4.24	24.53	12.37	28.03
WT	MALES	12.2	15.33	18.67	8	3.89	21.6	24.73	6.2		ACQUISITION								CFC EVALUATION
WT	MALES	3.23	2.83	7.33	9.83	4.57	11.37	9.27	11.37		GROUP	SEX	acquisition	Mean	Std. Error	95% Confidence Interval			GROUP	SEX	CFCevaluation	Mean	Std. Error	95% Confidence Interval
WT	MALES	2.67	4.17	4.17	7.83	5.53	21.87	11.23	21.87							Lower Bound	Upper Bound							Lower Bound	Upper Bound
WT	MALES	3.43	6.5	5.5	9	5.49	7.93	6.4	6.4		WT	MALES	MIN5	5.997	0.618	4.773	7.22		WT	MALES	SHOCK3	21.079	3.268	14.615	27.544
WT	MALES	3.9	7.33	9	14.33	6.52	11.63	9.67	8.07				SHOCK1	9.826	1.406	7.044	12.608				1HOUR	19.531	2.507	14.572	24.49
WT	MALES	2.8	6	10.17	28	9.01	17.27	33.83	15.63				SHOCK2	13.957	2.327	9.352	18.561				1DAY	19.959	2.662	14.692	25.226
WT	MALES	6.03	5.17	8.67	16.83	20.29	11.03	9.43	19.4				SHOCK3	21.079	3.268	14.615	27.544				6DAYS	17.158	2.483	12.245	22.07
WT	MALES	5.2	8	9.5	20.33	6.52	13.47	11.43	7.2			FEMALES	MIN5	5.781	0.605	4.583	6.979			FEMALES	SHOCK3	28.951	3.199	22.623	35.28
WT	MALES	16.63	23.17	30	23.83	10.62	5.6	15.1	24.77				SHOCK1	11.542	1.377	8.818	14.265				1HOUR	22.945	2.454	18.09	27.8
WT	MALES	8.53	11.83	17.83	35.5	10.16	11	28.27	8.2				SHOCK2	19.091	2.278	14.583	23.598				1DAY	25.932	2.606	20.776	31.088
WT	MALES	6.07	17.33	28.33	54.17	15.29	15.37	15.4	19.8				SHOCK3	28.951	3.199	22.623	35.28				6DAYS	24.184	2.431	19.375	28.993
WT	MALES	3.27	6	8.5	27.83	12.22	20.13	36.5	12.83		cKO	MALES	MIN5	5.452	0.618	4.228	6.675		cKO	MALES	SHOCK3	23.312	3.268	16.848	29.777
WT	MALES	3.73	4.83	18.17	37.17	8.29	15.8	10.83	31.13				SHOCK1	10.253	1.406	7.471	13.035				1HOUR	18.533	2.507	13.574	23.492
WT	MALES	3	7	10.17	14.83	5.47	14.2	29.5	6.9				SHOCK2	12.58	2.327	7.975	17.184				1DAY	18.142	2.662	12.875	23.409
WT	MALES	4.33	4.33	12.5	17.5	7.18	8.03	4.87	9.57				SHOCK3	23.312	3.268	16.848	29.777				6DAYS	15.629	2.483	10.717	20.542
WT	MALES	4.83	6.5	31.5	45.17	14.94	38.97	46.87	4.63			FEMALES	MIN5	5.515	0.618	4.291	6.738			FEMALES	SHOCK3	30.448	3.268	23.984	36.913
WT	MALES	3.63	20.17	9.67	15.67	6.17	48.57	29.73	21.5				SHOCK1	9.979	1.406	7.197	12.761				1HOUR	20.562	2.507	15.603	25.521
WT	MALES	6.93	6.5	8.83	17	8.62	41.03	41.6	34.73				SHOCK2	17.972	2.327	13.367	22.576				1DAY	22.278	2.662	17.011	27.545
WT	MALES	2.8	5.67	7	7.17	4.18	20.57	20.6	43.8				SHOCK3	30.448	3.268	23.984	36.913				6DAYS	22.396	2.483	17.483	27.308
WT	MALES	12.57	24	21.83	18.5	15.7	27.57	23.8	12.1		cHZ	MALES	MIN5	5.92	0.647	4.639	7.201		cHZ	MALES	SHOCK3	18.159	3.42	11.394	24.924
cKO	MALES	2.03	5.17	6.5	3	3.07	10.27	9.3	20.87				SHOCK1	9.46	1.472	6.549	12.371				1HOUR	16.797	2.623	11.607	21.987
cKO	MALES	5.8	13.83	22.17	14.17	15.08	9.6	13.73	6.1				SHOCK2	12.928	2.436	8.109	17.747				1DAY	20.301	2.786	14.789	25.813
cKO	MALES	10.1	23.17	8.83	26.33	6.73	29.2	5.87	9.33				SHOCK3	18.159	3.42	11.394	24.924				6DAYS	16.995	2.599	11.854	22.136
cKO	MALES	4	7.5	12.17	18.17	5.86	23	25.57	26.93			FEMALES	MIN5	5.176	0.632	3.925	6.427			FEMALES	SHOCK3	27.901	3.341	21.292	34.511
cKO	MALES	3.27	6.67	7.17	12.33	5.91	16.7	6.93	19.47				SHOCK1	11.742	1.438	8.898	14.587				1HOUR	24.147	2.563	19.076	29.218
cKO	MALES	4.57	3.83	10.17	14	4.98	10.37	7.53	7.9				SHOCK2	20.461	2.38	15.753	25.169				1DAY	22.66	2.722	17.274	28.045
cKO	MALES	3.33	6.83	8.67	6.67	7.8	9.07	8.1	8.57				SHOCK3	27.901	3.341	21.292	34.511				6DAYS	24.271	2.539	19.248	29.294
cKO	MALES	3.7	5.83	29.83	30.17	19.65	11.53	13.47	12.17
cKO	MALES	8.5	22.83	8.33	64	4.67	23.47	38.8	6.2
cKO	MALES	3.8	5.33	5.67	5.17	4.71	9.93	8.83	5
cKO	MALES	3.03	8	4.83	9.33	3.23	5.67	15.53	8.17
cKO	MALES	2.63	3.67	3.17	4.5	4.57	9.27	12.27	18.1
cKO	MALES	4.63	5	3.33	5.67	3.68	11.47	11.17	5.7
cKO	MALES	3.37	4	19.5	5.67	17.49	9.3	11.3	32.53
cKO	MALES	10.07	26.17	16.67	45.67	13.13	38.8	35.53	15.3
cKO	MALES	9.83	15	10.83	25.5	6.13	10.57	6.17	31.17
cKO	MALES	4.47	5.5	18.83	11	12.57	25.3	26.3	25.63
cKO	MALES	5.83	8.83	7.5	45	6.93	35.17	37.07	13.7
cKO	MALES	4.8	3.83	19.67	34.33	11.15	13.77	10.47	23.63
cKO	MALES	5.77	7.5	9.33	26.5	11.71	21.3	36.93	10.57
cKO	MALES	7.53	21.33	23.33	72	16.19	40	25.43	17.47
cKO	MALES	4.23	7	8.83	23.83	7.51	12.13	11.63	7.83
cKO	MALES	10.1	19	24	33.17	15.64	40.37	39.33	27.13
cHZ	MALES	10	18.83	20.83	27.5	14.47	25.13	8.9	6.73
cHZ	MALES	3.27	3.67	8.33	3.67	3.95	23.43	9.3	16.67
cHZ	MALES	8.3	15.5	18.17	20.67	11.83	5.67	19.87	8.83
cHZ	MALES	13.67	26.83	39.33	35.67	21.01	38.97	8.2	14.97
cHZ	MALES	5.47	7.33	4	6.5	5.58	17.07	7.93	7.07
cHZ	MALES	4.47	3.5	5.17	10.5	5.12	6.73	22.87	5.73
cHZ	MALES	2.73	5.67	6.33	6.83	4.01	12.07	21.57	27.8
cHZ	MALES	5.17	5.83	7.83	10.67	6.56	7.53	36.93	9.2
cHZ	MALES	6.63	2.5	11.33	25.33	3.4	13.43	6.7	12.8
cHZ	MALES	2.6	4.83	4.33	7.67	6.65	5.63	12.57	7.33
cHZ	MALES	2.87	5.67	8.83	23.33	6.89	12	29.73	11.6
cHZ	MALES	6.33	7.67	9.83	9.67	6.95	13.53	28.53	42.3
cHZ	MALES	5.57	5.17	7.67	11	7.14	13.13	14.03	22.17
cHZ	MALES	4.97	3.83	7.17	20.17	3.77	13.7	30.53	13.53
cHZ	MALES	1.87	6.67	24.5	10.17	13.19	8.4	18.23	15.4
cHZ	MALES	6.57	11.83	17.33	46.83	11.34	27.73	17.73	25
cHZ	MALES	4.03	7.83	10.5	29.83	6.93	30.7	33.8	10.2
cHZ	MALES	6.9	13.33	10.17	17.67	8.15	15.37	32.77	25.87
cHZ	MALES	8.73	19.83	16	8	12.08	18.27	39.1	29
cHZ	MALES	10.27	19.67	25.83	39.33	16.81	29.17	12.03	38.3
cHZ	MALES	3.9	2.67	8	10.33	5	15.07	15	6.4
WT	FEMALES	7.8	18.5	24.5	51.5	16.48	39.83	35.07	18.53
WT	FEMALES	9.53	11.83	19.33	33.67	13.89	8.17	28.57	9.87
WT	FEMALES	3.77	5.33	7.5	8.83	5	5.97	19.2	14.7
WT	FEMALES	5.2	12.5	10.67	23.83	9.01	16.47	11.57	16.47
WT	FEMALES	4.63	7.17	10.67	10	6.3	11.4	19.43	21.8
WT	FEMALES	3.5	14	17.67	18.33	8.33	24.37	15.77	15.37
WT	FEMALES	2.83	4.67	7.83	22.5	6.07	11.07	15.87	24.6
WT	FEMALES	3.5	5	8.33	14.83	5.64	7.33	3.93	5.2
WT	FEMALES	6.57	11.17	13.17	19.5	9.47	4.73	6.93	6.8
WT	FEMALES	2.4	7.5	12.17	23.67	6.83	14.6	32.6	32.4
WT	FEMALES	10.07	20.83	51.17	61.83	22.74	38.4	45.2	41.6
WT	FEMALES	4.23	5.83	7	8.33	5.23	12	21.27	32.43
WT	FEMALES	6.43	8.17	26	23	11.03	28.57	19.6	9.57
WT	FEMALES	6	8.33	10.17	41	11.05	22.47	31.77	32.73
WT	FEMALES	3.87	8.83	12.5	30.67	8.81	7.43	9.33	18.83
WT	FEMALES	2.87	6.67	14.5	32.33	8.37	25.8	20.03	17.2
WT	FEMALES	3.67	5.5	20.83	25.17	8.62	40.3	31.9	32.37
WT	FEMALES	12.57	24.67	45.17	66.5	24.59	66.27	76.3	60.67
WT	FEMALES	4.33	7.17	8.17	23.67	7.49	20.03	56.73	40.77
WT	FEMALES	4.8	19	48.67	19.33	13.7	32.8	31.7	28.6
WT	FEMALES	6.07	7.5	3.5	5.67	5.8	29.8	40.27	55.27
WT	FEMALES	9.2	8.33	13.33	28.17	11.83	13.87	11.47	14.1
WT	FEMALES	9	23	31.5	51.17	18.6	57.27	13.73	20.77
WT	FEMALES	5.9	25.5	33.83	51.33	17.3	11.73	24.13	9.77
cKO	FEMALES	3.4	6	8.83	41.5	9.05	25.23	24.27	31.87
cKO	FEMALES	9.83	13.17	18.17	31.33	13.81	18.63	27.47	16.8
cKO	FEMALES	2.67	4.67	7	16.67	5.14	9.13	16.47	18.43
cKO	FEMALES	2.93	6.83	14.83	55	11.28	29.13	36.47	38.43
cKO	FEMALES	7.53	14.67	22.83	23.83	12.22	21.13	17.1	10.9
cKO	FEMALES	4.17	7.5	9.5	25.67	7.84	34.2	26.5	18.73
cKO	FEMALES	3.27	6.67	12.17	12.33	5.86	19.33	6.93	7.13
cKO	FEMALES	8.73	11.83	18	21.33	11.71	11	13.23	15
cKO	FEMALES	4.13	6.5	31.67	56.83	14.28	12.27	14.13	13.6
cKO	FEMALES	3.17	5.67	11	6.83	4.86	8.67	35.63	22.2
cKO	FEMALES	1.93	4.33	5.67	5.5	3.11	8.6	4.8	4.8
cKO	FEMALES	10.17	21.5	34.5	33.5	17.33	9	13.2	6.2
cKO	FEMALES	3.9	9.83	9.17	12.67	6.32	9.5	27.83	16.47
cKO	FEMALES	2.97	10.33	32.67	57.83	14.28	8.83	53.07	34.5
cKO	FEMALES	4.87	7.5	17.67	40	11.05	31.5	29.33	39.63
cKO	FEMALES	5.33	9	20.33	31.5	10.8	16.53	23.67	10.97
cKO	FEMALES	16.23	20.17	37	41.33	22.18	45.67	36.5	31.37
cKO	FEMALES	4.9	7.67	28.83	37	12.1	30.57	20.4	19.07
cKO	FEMALES	6.4	11.67	17.5	25.33	10.68	43.63	8.93	10.87
cKO	FEMALES	3.8	5	10.67	19.5	6.69	17.07	24.9	51.2
cKO	FEMALES	5.17	16.83	12.67	15.83	8.79	9.67	19.33	51.2
cKO	FEMALES	5.87	15.67	24.5	62	16.23	16.57	14.13	24.2
cKO	FEMALES	5.47	6.5	8.17	27	8.52	37.07	18.1	21.53
cHZ	FEMALES	3.53	10.67	20.83	47.5	11.93	35.47	28.37	28.6
cHZ	FEMALES	3.23	17.17	10.67	16.67	7.49	15	10.2	10.37
cHZ	FEMALES	3.2	6.33	7.67	13.83	5.41	22.27	10.8	22.27
cHZ	FEMALES	4.13	10.67	12.5	18.67	7.72	10.37	9.13	24
cHZ	FEMALES	7.07	16	32.83	53	16.93	20.33	28.8	18.87
cHZ	FEMALES	3.8	7	9	12	5.8	9.6	7.2	6.8
cHZ	FEMALES	4.57	7.33	6.33	28.67	8.05	22.07	19.27	12
cHZ	FEMALES	3.17	10.83	10.5	49.17	10.66	13.93	16.27	32.6
cHZ	FEMALES	3.37	4	4.17	6.5	3.89	32.6	17	11.6
cHZ	FEMALES	4.87	8	12.5	25.17	8.64	28.8	32.2	22.6
cHZ	FEMALES	6.47	24	20.83	31.33	13.4	33.13	20.33	13.4
cHZ	FEMALES	5.3	10	41.5	24.33	12.63	36.67	33.07	32
cHZ	FEMALES	4.67	10.83	16.33	53	12.78	8.83	16.1	17.97
cHZ	FEMALES	4.03	10	12	10.83	6.54	8.13	9.2	20.6
cHZ	FEMALES	7.1	9.67	34.83	22.83	12.7	21.8	32.17	17.23
cHZ	FEMALES	12.43	38.67	51.83	53.5	25.45	35.2	34.5	36.5
cHZ	FEMALES	3.83	5.17	14.83	27.83	8.27	26.6	56.07	53.67
cHZ	FEMALES	4.43	5.83	4.83	9	5.16	32.27	13.63	18.47
cHZ	FEMALES	7.9	7.17	17.33	15.5	9.81	23	25.33	50.77
cHZ	FEMALES	5.07	21.33	67.67	42.5	19.36	12.17	11.33	17.57
cHZ	FEMALES	4.2	9.33	28.33	22.17	9.98	39.07	18.67	29.9
cHZ	FEMALES	7.5	8.33	12.83	29.83	10.93	43.93	48.87	36.17
