# Supplementary material for: Anxiety-like features and spatial memory problems as a consequence of hippocampal SV2A expression
Source: PLoS One. 2019 Jun 5;14(6):e0217882. doi: 10.1371/journal.pone.0217882 (PMC6550411; doi:10.1371/journal.pone.0217882)
Supplement: S4 Data — Raw data acquired with the BM test. The first sheet corresponds to the acquisition trials (days 1–4), the long-term acquisition trials (days 19–22), and the reversal learning trials (RL1 and RL2). The columns represent the number of errors (errors), latency (latence), and the percentage of use of the spatial strategy (perspat) for the three groups of mice (WT, cHZ, and cKO). The second sheet corresponds to the results obtained during the probe trial by the three groups of mice. Four variables have been analysed: errors, latency, time spent in each part of the maze, and strategy. On the right, the descriptive statistics. (XLSX) [file pone.0217882.s004.xlsx]

## Sheet: BM_acquisition
GROUP	SEX	DAY1	DAY2	DAY3	DAY4	DAY19	DAY20	DAY21	DAY22	RL1	RL2	PARAMETERS
WT	males	7	2.3	1.5	4.3	3.3	0.8	0.3	3	6	10	error
WT	males	6.3	5.3	2	1.5	0.5	2.7	1	1.5	5	10	error				1. group * sex * acquisition										group * sex * longterm									1. group * sex * revlear
WT	males	7.5	3.8	7	7	2.8	2	0.8	0.5	4	10	error				Measure: MEASURE_1										Measure: MEASURE_1									Measure: MEASURE_1
WT	males	10.3	10.5	7.8	6.5	8.3	0.3	0.8	2	3	5	error				parameter	group	sex	day	Mean	Std. Error	95% Confidence Interval				parameter	group	sex	day	Mean	Std. Error	95% Confidence Interval			parameter	group	sex	day	Mean	Std. Error	95% Confidence Interval
WT	males	6	3	1.3	1.5	2.8	1	0.8	0.8	5	0	error										Lower Bound	Upper Bound									Lower Bound	Upper Bound								Lower Bound	Upper Bound
WT	males	10.8	26.8	15	1.5	2.8	4.8	2.8	3.8	12	10	error				error	WT	males	1	9.133	1.842	5.447	12.82			error	WT	males	19	5.344	2.014	1.313	9.376		error	WT	males	22	2.322	1.207	-0.096	4.74
WT	males	12.5	12.3	10.3	5.8	0.5	2	0.8	0.3	7	9	error							2	11.811	2.842	6.121	17.501						20	3.344	1.455	0.432	6.257					RL1	7	1.864	3.266	10.734
WT	males	12.5	8.8	6.5	18.3	23.8	15.5	29.3	9	9	11	error							3	7.578	1.821	3.933	11.223						21	4.122	2.172	-0.225	8.469					RL2	8	1.886	4.222	11.778
WT	males	9.3	33.5	16.8	11.8	3.3	1	0.5	0	12	7	error							4	6.467	1.715	3.034	9.899						22	2.322	1.558	-0.797	5.442				females	22	3.375	1.045	1.281	5.469
cKO	males	8.5	2.8	7	2.3	6.3	1.3	2	1.5	7.3	9.3	error						females	1	10.358	1.595	7.165	13.551					females	19	3.208	1.744	-0.283	6.7					RL1	10.642	1.614	7.408	13.875
cKO	males	3	8	1.5	5.8	4.3	0.8	0.8	0	14	9	error							2	9.942	2.462	5.014	14.869						20	3.792	1.26	1.27	6.314					RL2	8.933	1.633	5.661	12.205
cKO	males	10.8	5.5	1.8	6.3	2.3	1.5	1.5	0.5	3.8	0.3	error							3	8.317	1.577	5.16	11.473						21	4.875	1.881	1.111	8.639			cKO	males	22	2.24	1.145	-0.054	4.534
cKO	males	14	6	8.5	4.8	3.5	0.3	1.8	0	6.3	1.3	error							4	4.792	1.485	1.819	7.764						22	3.375	1.35	0.674	6.076					RL1	9.33	1.768	5.788	12.872
cKO	males	7.8	5	4	3.5	2	3.8	1.3	0.8	4	5.8	error					cKO	males	1	9.27	1.747	5.772	12.768				cKO	males	19	4.42	1.911	0.595	8.245					RL2	7.31	1.789	3.726	10.894
cKO	males	3.8	4.8	0.8	0.5	2	5.5	0.8	0	9.3	5.8	error							2	7	2.697	1.602	12.398						20	3.33	1.38	0.567	6.093				females	22	3.2	1.092	1.013	5.387
cKO	males	5.5	5.3	7.5	0.8	2.5	2.5	0.5	3.3	5.3	0.8	error							3	4.64	1.728	1.182	8.098						21	3.08	2.06	-1.044	7.204					RL1	10.209	1.686	6.832	13.587
cKO	males	5.5	8.3	4.8	17.3	16	12	13.8	10.8	24.3	24.5	error							4	5.66	1.627	2.404	8.916						22	2.24	1.478	-0.719	5.199					RL2	6.936	1.706	3.519	10.354
cKO	males	23.8	1.3	1	5	0.3	1.3	2.3	2.5	13	5.3	error						females	1	7.925	1.595	4.732	11.118					females	19	6.167	1.744	2.675	9.658			cHZ	males	22	2.267	1.207	-0.152	4.685
cKO	males	10	23	9.5	10.3	5	4.3	6	3	6	11	error							2	11.058	2.462	6.131	15.986						20	5.792	1.26	3.27	8.314					RL1	11.744	1.864	8.011	15.478
cHZ	males	10	4	8.5	7	7.3	2.5	2.8	1.5	11.5	4.3	error							3	7.717	1.577	4.56	10.873						21	5.742	1.881	1.977	9.506					RL2	6.078	1.886	2.3	9.856
cHZ	males	7.8	6	7.5	4.3	5.8	8.8	17.5	3.5	23.8	10	error							4	7.775	1.485	4.802	10.748						22	5.208	1.35	2.507	7.91				females	22	3.964	1.092	1.776	6.151
cHZ	males	4.3	4.5	6.5	1	1.5	1	0	0.3	4.7	2.8	error					cHZ	males	1	9.111	1.842	5.424	12.798				cHZ	males	19	8.389	2.014	4.357	12.42					RL1	9.273	1.686	5.895	12.65
cHZ	males	5.5	8	5.3	2.5	0.8	3.3	0.5	0	11.3	10.5	error							2	8.267	2.842	2.577	13.956						20	5.467	1.455	2.554	8.379					RL2	7.064	1.706	3.646	10.481
cHZ	males	8.5	19.3	7.5	7.8	6.3	4	3	5.5	10.3	5.5	error							3	9.089	1.821	5.444	12.734						21	6.711	2.172	2.364	11.058		latence	WT	males	22	9.944	7.854	-5.816	25.705
cHZ	males	12.3	6	3.5	1.5	2.5	5.8	4	2	10.5	11.5	error							4	6.856	1.715	3.423	10.288						22	2.267	1.558	-0.853	5.386					RL1	35.667	9.039	17.529	53.804
cHZ	males	9.8	9.5	14.5	6.5	7.5	3.5	0.5	5.8	17	5.3	error						females	1	11.825	1.595	8.632	15.018					females	19	5.217	1.744	1.725	8.708					RL2	19.444	8.987	1.411	37.478
cHZ	males	20.3	16.3	24.5	10.3	29	7.3	19.3	1.3	12.8	0.8	error							2	9.767	2.462	4.839	14.694						20	3.825	1.26	1.303	6.347				females	22	17.825	6.802	4.176	31.474
cHZ	males	3.5	0.8	4	20.8	14.8	13	12.8	0.5	3.8	4	error							3	7.983	1.577	4.827	11.14						21	4.775	1.881	1.011	8.539					RL1	35.542	7.828	19.834	51.249
WT	females	14	5.8	2.5	4.8	2	0.8	1	2	5.5	2.8	error							4	5.042	1.485	2.069	8.014						22	3.883	1.35	1.182	6.585					RL2	26.625	7.783	11.008	42.242
WT	females	3.8	4.5	9.8	1	3.5	9	8	5.5	7.5	10.8	error				latence	WT	males	1	58.511	12.042	34.407	82.615			latence	WT	males	19	20.189	7.75	4.676	35.702			cKO	males	22	21.6	7.451	6.649	36.551
WT	females	10.8	4	3.5	1.3	0.3	1	2.8	0	10	11.3	error							2	57.078	13.829	29.397	84.759						20	11.433	11.329	-11.245	34.111					RL1	43.5	8.575	26.293	60.707
WT	females	11.5	9.8	7	11	4	2.8	3.8	3	15.3	6.3	error							3	40.689	11.449	17.772	63.606						21	15.744	10.451	-5.175	36.664					RL2	33.17	8.526	16.062	50.278
WT	females	10	12.3	12.3	1	2.3	3.8	8	0.3	10.7	8.8	error							4	30.667	11.188	8.272	53.061						22	9.944	8.806	-7.682	27.571				females	22	19.482	7.104	5.226	33.737
WT	females	13.5	7.8	5.3	3.3	0.8	0.5	0.5	4.3	5.3	2.8	error						females	1	67.183	10.428	46.308	88.058					females	19	17.083	6.712	3.649	30.518					RL1	33.782	8.176	17.376	50.188
WT	females	8.5	10.3	11.8	5	5	1.5	2.3	0.8	5	1.8	error							2	50.875	11.976	26.903	74.847						20	14.8	9.811	-4.84	34.44					RL2	22.227	8.129	5.916	38.539
WT	females	14.8	10.3	17.8	1.3	2.5	2	0.8	1.3	9.3	9.5	error							3	42.492	9.915	22.645	62.339						21	21.5	9.05	3.384	39.616			cHZ	males	22	24.16	10.537	3.016	45.304
WT	females	16.8	13	5.5	5.5	9.3	5.3	3.5	0.5	9.3	11.8	error							4	28.033	9.689	8.639	47.428						22	17.825	7.626	2.56	33.09					RL1	37.64	12.127	13.306	61.974
WT	females	6.5	4.5	4.3	5.5	2.8	1	1.5	3.5	13.3	12	error					cKO	males	1	62.14	11.424	39.273	85.007				cKO	males	19	20.41	7.352	5.693	35.127					RL2	13.72	12.057	-10.474	37.914
WT	females	5.8	18	10.5	11	4.5	16.3	19.5	14.5	28	25	error							2	48.45	13.119	22.19	74.71						20	29.08	10.748	7.566	50.594				females	22	21.327	7.104	7.072	35.583
WT	females	8.3	19	9.5	6.8	1.5	1.5	6.8	4.8	8.5	4.3	error							3	37.38	10.861	15.639	59.121						21	23.26	9.914	3.414	43.106					RL1	38.464	8.176	22.058	54.869
cKO	females	14.3	6.8	0.5	0.5	4.3	6	0.8	1	6.8	3.8	error							4	32.42	10.614	11.175	53.665						22	21.6	8.354	4.878	38.322					RL2	25.727	8.129	9.416	42.039
cKO	females	7.5	7	5	3	0.3	5.5	2.5	4.5	7.5	5.5	error						females	1	59.592	10.428	38.717	80.467					females	19	26.717	6.712	13.282	40.151		perspat	WT	males	22	75	8.733	57.484	92.516
cKO	females	4.8	5	1.8	3.3	0.5	0.3	1.5	1.3	8	3.8	error							2	54.767	11.976	30.794	78.739						20	32.833	9.811	13.194	52.473					RL1	15.625	6.776	2.035	29.215
cKO	females	7.3	0.3	1.8	1.8	3.3	2.3	0.3	0.8	5	0.8	error							3	41.642	9.915	21.795	61.489						21	28.775	9.05	10.659	46.891					RL2	37.5	9.707	18.031	56.969
cKO	females	8.8	9	14	18.8	10	1	9.5	5	9.7	9.8	error							4	38.45	9.689	19.056	57.844						22	28.092	7.626	12.826	43.357				females	22	77.083	7.13	62.782	91.385
cKO	females	7	42.8	6.8	4	3.5	1	3.3	3	7.5	6.8	error					cHZ	males	1	51.044	12.042	26.94	75.149				cHZ	males	19	36.022	7.75	20.509	51.535					RL1	16.667	5.532	5.57	27.763
cKO	females	3.3	13.5	5.8	16	3.5	1.8	4	1	20	9.3	error							2	44.578	13.829	16.897	72.259						20	39.3	11.329	16.622	61.978					RL2	10.417	7.925	-5.48	26.313
cKO	females	10	10	21	5.8	30.3	18	2.8	4	9.5	7	error							3	43.856	11.449	20.938	66.773						21	39.422	10.451	18.503	60.341			cKO	males	22	87.5	7.811	71.833	103.167
cKO	females	3.8	0.5	0.8	0.5	0.3	0.3	0.3	0	1.5	1	error							4	42.867	11.188	20.472	65.261						22	21.867	8.806	4.24	39.493					RL1	20	6.06	7.845	32.155
cKO	females	14.5	16	16.3	10.8	4	11.5	4.8	1.3	11.8	19.5	error						females	1	70.65	10.428	49.775	91.525					females	19	29.008	6.712	15.574	42.443					RL2	37.5	8.682	20.086	54.914
cKO	females	7.5	14.3	7.8	12.5	6.5	10	13.3	13.3	25	9	error							2	49.983	11.976	26.011	73.956						20	23.408	9.811	3.769	43.048				females	22	84.091	7.447	69.153	99.029
cKO	females	6.3	7.5	11	16.3	7.5	11.8	25.8	27.3	x	x	error							3	52.033	9.915	32.186	71.88						21	22.675	9.05	4.559	40.791					RL1	13.636	5.778	2.047	25.226
cHZ	females	7.3	4	3.8	3	1.3	0.8	2.5	4.8	11.8	3	error							4	38.125	9.689	18.731	57.519						22	22.242	7.626	6.976	37.507					RL2	38.636	8.278	22.033	55.24
cHZ	females	8.8	1.5	9.5	0.3	1.5	2.5	0.8	2	6.8	9.8	error				perspat	WT	males	1	6.25	7.034	-7.847	20.347			perspat	WT	males	19	68.75	9.408	49.887	87.613			cHZ	males	22	71.875	8.733	54.359	89.391
cHZ	females	11.8	1.8	1.3	1	3	1.3	2	1	8.3	2.8	error							2	21.875	11.51	-1.191	44.941						20	78.125	9.52	59.039	97.211					RL1	9.375	6.776	-4.215	22.965
cHZ	females	10.3	13.3	1	1	3	0.3	0.8	0.8	7.8	3.3	error							3	37.5	9.808	17.844	57.156						21	87.5	8.87	69.716	105.284					RL2	28.125	9.707	8.656	47.594
cHZ	females	2.3	4.8	7	4.8	5	1.8	3.3	1.8	4.7	1.8	error							4	59.375	10.122	39.09	79.66						22	75	8.884	57.188	92.812				females	22	72.5	7.811	56.833	88.167
cHZ	females	15	8	9.8	7	5.5	3.8	11.5	11.5	11	8.8	error						females	1	16.667	5.743	5.157	28.177					females	19	65.909	8.024	49.823	81.995					RL1	15	6.06	2.845	27.155
cHZ	females	13.3	6	8.3	8	5.5	9.8	0	0.3	6.5	2.3	error							2	35.417	9.397	16.584	54.25						20	65.909	8.119	49.632	82.186					RL2	22.5	8.682	5.086	39.914
cHZ	females	36	7.5	18	4	8.5	5.3	8	3.3	18	6.3	error							3	41.667	8.008	25.618	57.715						21	70.455	7.565	55.288	85.621
cHZ	females	7.8	15	8.8	12.3	8.3	8	7.3	3.3	9.8	19.5	error							4	66.667	8.265	50.104	83.23						22	77.273	7.577	62.082	92.463
cHZ	females	18.3	34.3	17.5	5.8	11.5	6.5	11	14.5	7.8	18.3	error					cKO	males	1	25	6.292	12.391	37.609				cKO	males	19	60	8.415	43.129	76.871
cHZ	females	4	2.5	4.3	5.8	3	2.3	0.8	0.3	9.5	1.8	error							2	35	10.294	14.369	55.631						20	67.5	8.515	50.429	84.571
cHZ	females	7	18.5	6.5	7.5	6.5	3.5	9.3	3	x	x	error							3	57.5	8.773	39.919	75.081						21	80	7.934	64.093	95.907
WT	males	43.3	11	6	11.3	8	4.3	5	8.5	27	19	latence							4	70	9.054	51.856	88.144						22	87.5	7.947	71.568	103.432
WT	males	59.3	29	10.3	9.5	3.8	9.7	5	12.5	40	12	latence						females	1	16.667	5.743	5.157	28.177					females	19	60.417	7.682	45.015	75.818
WT	males	31.3	22.5	37.3	39.3	14.3	10.3	11	8.3	68	36	latence							2	41.667	9.397	22.834	60.5						20	66.667	7.773	51.083	82.251
WT	males	101.8	89	109.5	74.3	54	11.5	35.5	20.8	73	34	latence							3	54.167	8.008	38.118	70.215						21	68.75	7.243	54.229	83.271
WT	males	34.3	12.8	5.8	11	11.5	3.3	3.3	3.5	16	1	latence							4	62.5	8.265	45.937	79.063						22	81.25	7.254	66.706	95.794
WT	males	75.8	102.8	54	7.3	17.5	15.3	9.3	14.3	25	13	latence					cHZ	males	1	25	6.632	11.709	38.291				cHZ	males	19	38.889	8.87	21.105	56.673
WT	males	111.5	116	46.3	21.5	3.5	5	2.5	1.3	16	14	latence							2	50	10.851	28.254	71.746						20	55.556	8.975	37.561	73.55
WT	males	41.8	19.8	11	36	53.8	39	66.8	17.5	18	20	latence							3	27.778	9.247	9.246	46.309						21	75	8.363	58.233	91.767
WT	males	27.5	110.8	86	65.8	15.3	4.5	3.3	2.8	38	26	latence							4	47.222	9.543	28.097	66.347						22	75	8.376	58.206	91.794
cKO	males	11.8	9.5	18.3	11	45.5	12.3	13.8	23.5	60	69	latence						females	1	25	6.292	12.391	37.609					females	19	45	8.415	28.129	61.871
cKO	males	35	37.8	12.5	30	13	6.5	4.8	1.5	29.8	8.5	latence							2	40	10.294	19.369	60.631						20	72.5	8.515	55.429	89.571
cKO	males	104.5	53.5	38.5	35.5	9.3	7	10	3.8	52.8	16	latence							3	35	8.773	17.419	52.581						21	77.5	7.934	61.593	93.407
cKO	males	60.8	68	45	25.5	18	27.8	15.3	5.5	48.5	23	latence							4	57.5	9.054	39.356	75.644						22	72.5	7.947	56.568	88.432
cKO	males	61.3	44.8	22.3	33.3	7	20.3	5.5	6.3	23.8	13.5	latence
cKO	males	19.5	15.3	4.8	5.3	7.3	16.3	2.3	0.8	16.8	7.3	latence
cKO	males	44	27.3	31.3	7.5	10.5	13.3	15.8	25.5	30	18.8	latence
cKO	males	125	119.5	127.3	106.3	79	169.8	132.3	132.8	134.3	144.3	latence
cKO	males	100.5	5	2.3	7.5	1	1	15.5	4.5	21.5	12.8	latence
cKO	males	59	103.8	71.5	62.3	13.5	16.5	17.3	11.8	17.5	18.5	latence
cHZ	males	79	30.5	38.3	19	28.5	7.8	13	12.5	22.8	16.8	latence
cHZ	males	30.5	25.3	26.3	11	13	33.5	66	34.3	23.8	8	latence
cHZ	males	41.8	30.3	55	26.5	11.8	25.3	34.3	37	27.8	15	latence
cHZ	males	46.5	130.3	110.5	91	92	77.3	30.8	29.5	40.5	10.3	latence
cHZ	males	28.5	57.3	13.8	10	10.8	5.5	5.5	7.5	73.3	18.5	latence
cHZ	males	67.3	23.5	14.5	11	11.5	17.5	12.8	6	x	x	latence
cHZ	males	72	37	45	22.5	14.8	12.5	1.8	11	x	x	latence
cHZ	males	60.3	32.5	61	39.3	67.5	18.8	54.8	5	x	x	latence
cHZ	males	33.5	34.5	30.3	155.5	74.3	155.5	135.8	54	x	x	latence
WT	females	96	37.5	13.8	16.3	12.8	9.3	12	17	49.7	10.3	latence
WT	females	38.8	12	53	3.5	14.5	23.5	20	10.3	4	102	latence
WT	females	91.3	19.3	8.3	6.8	4.8	4.5	15.5	13.8	28.3	20	latence
WT	females	134.8	75.3	66.5	107	27.3	17.8	22.3	20.3	50.7	23.7	latence
WT	females	32.3	24	16	5.5	4.5	8.8	23.3	3	12.3	6.3	latence
WT	females	100.8	98.8	41.8	30.8	10	9.5	8.8	28.8	28.3	13.5	latence
WT	females	42.3	55	82.8	36	21.8	8.8	12.8	10.5	28.5	11	latence
WT	females	52.3	42	37.3	2.8	8	7.8	1.8	15.8	18.8	10.5	latence
WT	females	91.3	66.8	71.3	17.3	43	22	12.5	6.5	51.8	34.3	latence
WT	females	25.3	19.3	20.3	36.8	17	10.3	6	19.8	47.8	17.8	latence
WT	females	38.5	60.5	42.5	33.8	28.5	49.3	88	51.8	77.3	59.8	latence
WT	females	62.5	100	56.3	39.8	12.8	6	35	16.3	29	10.3	latence
cKO	females	80.5	79.3	6.3	4.3	25.3	19.3	10.5	10	26.8	13	latence
cKO	females	34.3	27.8	32.8	20	6.5	22.5	9.5	16.8	26.3	30.3	latence
cKO	females	21.5	47	14.3	20.3	5.8	2.8	13.3	6.5	44.8	20.3	latence
cKO	females	206	4	8.5	16.3	19.5	15.3	3.3	13	20.5	7.3	latence
cKO	females	73.5	28.8	53.8	89.3	29.8	14	52.3	40	14	8.3	latence
cKO	females	40.5	168.8	22.8	8	13.8	5.5	14.3	4.3	13.3	5.5	latence
cKO	females	17.5	61	34.5	49.8	29.3	10.5	11.5	5.5	56	29.5	latence
cKO	females	39.5	25.5	42.8	15	93.3	49.5	6.8	11.3	31	15	latence
cKO	females	25.3	5	2	4.3	1.3	0.5	6.3	0.3	11.3	4.5	latence
cKO	females	111	101	133.8	72.3	28.5	95.3	25.5	16.8	31.3	54	latence
cKO	females	38.5	78	72.8	65	27	35.8	57	89.8	96.3	56.8	latence
cKO	females	27	31	75.3	96.8	40.5	123	135	122.8	x	x	latence
cHZ	females	38.8	14.8	16.8	35.8	11.3	7.5	15.5	31.5	51.5	16	latence
cHZ	females	82.8	15.3	62.8	10	13.8	20.3	10.8	13.8	29	59	latence
cHZ	females	54.5	13	5.5	5.8	9.3	5	15	4.8	38.5	10.5	latence
cHZ	females	72.3	47.5	7.3	4.8	13.5	2.8	5.5	3.8	16.3	11	latence
cHZ	females	17.8	22	52.3	59.3	21	12	38	37.8	10.3	10.8	latence
cHZ	females	73.5	23.3	36.3	15.8	17.8	8.3	19	11	14.8	8.3	latence
cHZ	females	91	38.5	97	78.3	23.5	72.8	4.5	7	13.5	5.3	latence
cHZ	females	105	12.8	39.8	8.3	20	10.5	13.3	4.5	31.8	10	latence
cHZ	females	84.5	155.3	92	87.8	91.5	71.8	27	42.8	70.3	87	latence
cHZ	females	71.3	105.5	123.5	32.3	59.3	20.8	62.5	73.3	26.3	59.3	latence
cHZ	females	101	34	48.3	70.8	16.8	19.3	7	4.3	120.8	5.8	latence
cHZ	females	55.3	117.8	42.8	48.5	50.3	29.8	54	32.3	x	x	latence
WT	males	25	25	75	50	50	100	75	50	25	50	perspat
WT	males	0	50	50	50	100	25	100	75	0	50	perspat
WT	males	0	50	0	50	75	75	100	100	25	25	perspat
WT	males	25	0	50	50	75	100	100	50	0	25	perspat
WT	males	0	50	50	100	75	100	100	100	50	100	perspat
WT	males	0	0	25	75	50	50	25	25	0	25	perspat
WT	males	0	0	50	50	100	75	100	100	25	0	perspat
WT	males	0	0	0	50	25	100	100	100	0	25	perspat
cKO	males	25	50	50	50	25	75	75	100	25	50	perspat
cKO	males	50	0	75	75	75	100	100	100	0	0	perspat
cKO	males	25	50	75	75	50	100	100	100	25	100	perspat
cKO	males	0	25	25	75	75	100	75	100	50	50	perspat
cKO	males	0	0	25	75	75	25	100	75	50	25	perspat
cKO	males	25	25	100	100	50	25	100	100	0	25	perspat
cKO	males	50	50	50	100	75	75	100	50	25	75	perspat
cKO	males	50	25	50	50	25	25	50	100	0	0	perspat
cKO	males	0	100	100	50	100	100	75	75	0	50	perspat
cKO	males	25	25	25	50	50	50	25	75	25	0	perspat
cHZ	males	25	75	25	25	25	75	75	75	0	0	perspat
cHZ	males	25	75	0	25	50	50	100	75	0	50	perspat
cHZ	males	50	25	0	100	50	75	100	100	25	0	perspat
cHZ	males	25	50	75	75	75	50	100	100	0	50	perspat
cHZ	males	0	0	0	0	25	50	50	0	0	0	perspat
cHZ	males	25	75	50	50	50	50	75	100	50	50	perspat
cHZ	males	25	50	25	75	50	75	100	50	0	75	perspat
cHZ	males	0	0	25	50	25	50	25	75	0	0	perspat
cHZ	males	50	100	50	25	0	25	50	100	x	x	perspat
WT	females	0	25	50	50	75	100	75	75	0	25	perspat
WT	females	75	75	25	50	50	x	50	75	50	0	perspat
WT	females	25	25	25	100	100	50	75	100	0	0	perspat
WT	females	0	100	75	0	50	50	75	50	0	0	perspat
WT	females	0	0	25	100	75	50	50	100	0	0	perspat
WT	females	0	25	75	75	75	100	100	50	75	50	perspat
WT	females	0	50	50	50	75	50	75	75	25	25	perspat
WT	females	25	25	25	100	75	100	100	75	25	0	perspat
WT	females	25	0	25	75	0	50	75	100	0	0	perspat
WT	females	0	50	25	50	50	75	75	75	0	0	perspat
WT	females	50	25	50	75	50	25	25	75	0	0	perspat
WT	females	0	25	50	75	100	75	50	75	25	25	perspat
cKO	females	25	75	100	100	25	50	100	100	0	50	perspat
cKO	females	0	50	75	25	100	25	75	100	0	50	perspat
cKO	females	0	75	100	75	100	75	75	75	0	0	perspat
cKO	females	25	100	50	50	25	75	100	100	25	75	perspat
cKO	females	25	50	50	75	50	100	50	100	0	0	perspat
cKO	females	0	0	25	25	75	100	50	75	25	25	perspat
cKO	females	25	0	50	100	100	100	75	100	25	25	perspat
cKO	females	25	25	0	50	0	50	50	50	25	50	perspat
cKO	females	50	100	100	100	100	100	100	100	25	75	perspat
cKO	females	0	25	0	50	25	25	75	75	0	0	perspat
cKO	females	25	0	75	75	50	50	50	50	25	75	perspat
cKO	females	0	0	25	25	75	50	25	50	x	x	perspat
cHZ	females	50	0	25	75	50	100	75	75	0	50	perspat
cHZ	females	50	75	25	100	50	75	100	75	50	0	perspat
cHZ	females	0	75	75	100	75	100	100	100	25	50	perspat
cHZ	females	25	75	50	75	50	100	100	100	0	0	perspat
cHZ	females	50	50	0	25	25	75	50	50	25	50	perspat
cHZ	females	0	0	0	0	50	25	100	100	0	25	perspat
cHZ	females	0	25	50	75	50	50	50	25	0	25	perspat
cHZ	females	50	25	25	50	25	50	50	75	25	0	perspat
cHZ	females	0	0	50	75	25	75	50	25	25	0	perspat
cHZ	females	25	75	50	0	50	75	100	100	0	25	perspat
cHZ	females	0	0	50	75	25	75	50	25	25	0	perspat
cHZ	females	25	75	50	0	50	75	100	100	0	25	perspat

## Sheet: BM_probe
GROUP	SEX	ERRORS	LATENCY	QUADRANT	QUADRANT(%)	RESTE	RESTE(%)	EXPLORATION(sec)	EXPLORATION(%)	CENTRE(sec)	CENTRE(%)	STRATEGY
WT	MALE	2	9	42	46.7	35	38.9	77	85.6	13	14.4	spatial		GROUP * SEX								GROUP * SEX
WT	MALE	1	3	41	45.6	31	34.4	72	80	18	20	spatial		Dependent Variable: ERRORS								Dependent Variable: PERQUAD
WT	MALE	1	12	43	47.8	14	15.6	57	63.3	33	36.7	spatial		GROUP	SEX	Mean	Std. Error	95% Confidence Interval				GROUP	SEX	Mean	Std. Error	95% Confidence Interval
WT	MALE	0	15	51	56.7	25	27.8	76	84.4	14	15.6	spatial						Lower Bound	Upper Bound							Lower Bound	Upper Bound
WT	MALE	1	8	44	48.9	10	11.1	54	60	36	40	spatial		WT	MALE	3.75	1.994	-0.245	7.745			WT	MALE	42.65	4.301	34.031	51.269					STRATEGY			Total
WT	MALE	1	12	38	42.2	41	45.6	79	87.8	11	12.2	spatial			FEMALE	2.818	1.7	-0.589	6.225				FEMALE	43.027	3.668	35.677	50.378					SPATIAL	RANDOM	SERIAL
WT	MALE	17	16	19	21.1	64	71.1	83	92.2	7	7.8	serial		cKO	MALE	2.5	1.994	-1.495	6.495			cKO	MALE	34.738	4.301	26.118	43.357		SEX	MALE	Count	17	1	8	26
WT	MALE	7	15	29	32.2	54	60	83	92.2	7	7.8	serial			FEMALE	6.417	1.628	3.155	9.679				FEMALE	31.583	3.512	24.546	38.621				% within SEX	0.654	0.038	0.308	1
cKO	MALE	1	6	25	27.8	29	32.2	54	60	36	40	spatial		cHZ	MALE	2.9	1.783	-0.673	6.473			cHZ	MALE	39.89	3.847	32.181	47.599				% within STRATEGY	0.5	0.111	0.444	0.426
cKO	MALE	1	12	44	48.9	37	41.1	86	95.6	4	4.4	spatial			FEMALE	3.167	1.628	-0.095	6.429				FEMALE	30.542	3.512	23.504	37.579				% of Total	0.279	0.016	0.131	0.426
cKO	MALE	7	40	32	35.6	24	26.7	56	62.2	34	37.8	random																		FEMALE	Count	17	8	10	35
cKO	MALE	0	3	17	18.9	18	20	35	38.9	55	61.1	spatial																			% within SEX	0.486	0.229	0.286	1
cKO	MALE	8	53	38	42.2	31	34.4	69	76.7	21	23.3	serial										GROUP * SEX									% within STRATEGY	0.5	0.889	0.556	0.574
cKO	MALE	3	7	20	22.2	56	62.2	76	84.4	14	15.6	serial										Dependent Variable: PERRESTE									% of Total	0.279	0.131	0.164	0.574
cKO	MALE	0	7	23	25.6	47	52.2	70	77.8	20	22.2	spatial		GROUP * SEX								GROUP	SEX	Mean	Std. Error	95% Confidence Interval			Total		Count	34	9	18	61
cKO	MALE	0	10	51	56.7	27	30	82	91.1	8	8.9	spatial		Dependent Variable: LATENCY												Lower Bound	Upper Bound				% within SEX	0.557	0.148	0.295	1
cHZ	MALE	3	21	26	28.9	50	55.6	76	84.4	14	15.6	spatial		GROUP	SEX	Mean	Std. Error	95% Confidence Interval				WT	MALE	38.063	6.253	25.53	50.595				% within STRATEGY	1	1	1	1
cHZ	MALE	10	22	38	42.2	22	24.4	60	66.7	30	33.3	serial						Lower Bound	Upper Bound				FEMALE	35.055	5.333	24.367	45.742				% of Total	0.557	0.148	0.295	1
cHZ	MALE	0	17	34	37.8	30	33.3	64	71.1	26	28.9	spatial		WT	MALE	11.25	5.585	0.057	22.443			cKO	MALE	37.35	6.253	24.818	49.882
cHZ	MALE	0	8	24	26.7	25	27.8	49	54.4	41	45.6	spatial			FEMALE	10.636	4.763	1.091	20.182				FEMALE	34.908	5.106	24.676	45.141
cHZ	MALE	2	9	75	83.3	1	1.1	76	84.4	14	15.6	spatial		cKO	MALE	17.25	5.585	6.057	28.443			cHZ	MALE	39.1	5.593	27.891	50.309		Crosstab
cHZ	MALE	2	7	25	27.8	55	61.1	80	88.9	10	11.1	serial			FEMALE	17.5	4.56	8.361	26.639				FEMALE	36.392	5.106	26.159	46.624					STRATEGY			Total
cHZ	MALE	0	8	43	47.8	22	24.4	65	72.2	25	27.8	spatial		cHZ	MALE	13.8	4.995	3.789	23.811													SPATIAL	RANDOM	SERIAL
cHZ	MALE	5	8	38	42.2	46	51.1	84	93.3	6	6.7	spatial			FEMALE	16.917	4.56	7.778	26.056										GROUP	WT	Count	12	3	4	19
cHZ	MALE	7	32	22	24.4	47	52.2	69	76.7	21	23.3	serial										GROUP * SEX									% within GROUP	0.632	0.158	0.211	1
cHZ	MALE	0	6	34	37.8	54	60	88	97.8	2	2.2	serial										Dependent Variable: PERCENTRE									% within STRATEGY	0.353	0.333	0.222	0.311
WT	FEMALE	0	12	48	53.3	16	17.8	64	71.1	26	28.9	spatial										GROUP	SEX	Mean	Std. Error	95% Confidence Interval					% of Total	0.197	0.049	0.066	0.311
WT	FEMALE	1	5	48	53.3	28	31.1	76	84.4	14	15.6	spatial														Lower Bound	Upper Bound			cKO	Count	11	3	6	20
WT	FEMALE	0	3	54	60	7	7.8	61	67.8	29	32.2	spatial										WT	MALE	19.313	5.387	8.516	30.109				% within GROUP	0.55	0.15	0.3	1
WT	FEMALE	0	5	42	46.7	30	33.3	72	80	18	20	spatial											FEMALE	21.909	4.594	12.702	31.116				% within STRATEGY	0.324	0.333	0.333	0.328
WT	FEMALE	14	15	26	28.9	49	54.4	75	83.3	15	16.7	serial										cKO	MALE	26.662	5.387	15.866	37.459				% of Total	0.18	0.049	0.098	0.328
WT	FEMALE	4	27	36	40	26	28.9	62	68.9	28	31.1	random											FEMALE	33.508	4.399	24.693	42.323			cHZ	Count	11	3	8	22
WT	FEMALE	4	16	30	33.3	38	42.2	68	75.6	22	24.4	random										cHZ	MALE	21.01	4.818	11.354	30.666				% within GROUP	0.5	0.136	0.364	1
WT	FEMALE	4	10	24	26.7	63	70	87	96.7	3	3.3	serial											FEMALE	34.1	4.399	25.285	42.915				% within STRATEGY	0.324	0.333	0.444	0.361
WT	FEMALE	0	10	43	47.8	25	27.8	68	75.6	22	24.4	spatial																			% of Total	0.18	0.049	0.131	0.361
WT	FEMALE	3	8	35	38.9	33	36.7	68	75.6	22	24.4	spatial																	Total		Count	34	9	18	61
WT	FEMALE	1	6	40	44.4	32	35.6	72	80	18	20	spatial																			% within GROUP	0.557	0.148	0.295	1
cKO	FEMALE	0	3	34	37.8	5	5.6	39	43.3	51	56.7	spatial																			% within STRATEGY	1	1	1	1
cKO	FEMALE	25	72	17	18.9	33	36.7	50	55.6	40	44.4	random																			% of Total	0.557	0.148	0.295	1
cKO	FEMALE	1	7	25	27.8	13	14.4	38	42.2	52	57.8	spatial
cKO	FEMALE	3	20	34	37.8	17	18.9	51	56.7	39	43.3	random
cKO	FEMALE	3	7	35	38.9	43	47.8	78	86.7	12	13.3	spatial
cKO	FEMALE	11	11	35	38.9	44	48.9	79	87.8	11	12.2	serial
cKO	FEMALE	16	7	23	25.6	37	41.1	60	66.7	30	33.3	serial
cKO	FEMALE	6	8	23	25.6	50	55.6	73	81.1	17	18.9	serial
cKO	FEMALE	0	16	22	24.4	22	24.4	44	48.9	46	51.1	spatial
cKO	FEMALE	3	19	25	27.8	55	61.1	80	88.9	10	11.1	serial
cKO	FEMALE	0	4	37	41.1	21	23.3	58	64.4	32	35.6	spatial
cKO	FEMALE	9	36	31	34.4	37	41.1	68	75.6	22	24.4	serial
cHZ	FEMALE	24	87	34	37.8	22	24.4	56	62.2	34	37.8	random
cHZ	FEMALE	1	15	31	34.4	43	47.8	74	82.2	16	17.8	random
cHZ	FEMALE	0	6	29	32.2	14	15.6	43	47.8	47	52.2	spatial
cHZ	FEMALE	0	5	19	21.1	40	44.4	59	65.6	31	34.4	serial
cHZ	FEMALE	6	24	13	14.4	50	55.6	63	70	27	30	spatial
cHZ	FEMALE	0	6	49	54.4	29	32.2	78	86.7	12	13.3	random
cHZ	FEMALE	2	16	31	34.4	30	33.3	61	67.8	29	32.2	serial
cHZ	FEMALE	1	3	29	32.2	47	52.2	76	84.4	14	15.6	spatial
cHZ	FEMALE	0	6	9	10	9	10	18	20	72	80	spatial
cHZ	FEMALE	0	17	23	25.6	41	45.6	64	71.1	26	28.9	spatial
cHZ	FEMALE	4	14	39	43.3	14	15.6	53	58.9	37	41.1	serial
cHZ	FEMALE	0	4	24	26.7	54	60	66.7	74.1	23.3	25.9	spatial
